# Supplementary material for: Characterizing Population Pharmacokinetics of Vatiquinone in Healthy Volunteers and Patients with Friedreich’s Ataxia
Source: Pharmaceuticals (Basel). 2025 Sep 6;18(9):1339. doi: 10.3390/ph18091339 (PMC12472293; doi:10.3390/ph18091339)
Supplement: Supplementary file 1 [file pharmaceuticals-18-01339-s001.zip]

Archive with 18 entries (18 files):
- Figure S1A.png
- Figure S1B.png
- Figure S2A.png
- Figure S2B.png
- Figure S3A.png
- Figure S3B.png
- Figure S3C.png
- Figure S3D.png
- Figure S3E.png
- Figure S4A.png
- Figure S4B.png
- Figure S4C.png
- Figure S4D.png
- Figure S5A.png
- Figure S5B.png
- Figure S5C.png
- Figure S5D.png
- Supplementary of  Pharmaceuticals-3803576.pdf
